# Supplementary material for: In Silico Study About Substituent Effects, Electronic Properties, and the Biological Potential of 1,3-Butadiene Analogues
Source: Int J Mol Sci. 2025 Sep 15;26(18):8983. doi: 10.3390/ijms26188983 (PMC12469405; doi:10.3390/ijms26188983)
Supplement: Supplementary file 1 [file ijms-26-08983-s001.zip]

Archive with 1 entries (1 files):
- ijms-3849910-supplementary.pdf
